# Supplementary material for: Epidemic Diffusion Network of Spain: A Mobility Model to Characterize the Transmission Routes of Disease
Source: Int J Environ Res Public Health. 2023 Feb 28;20(5):4356. doi: 10.3390/ijerph20054356 (PMC10001675; doi:10.3390/ijerph20054356)
Supplement: Supplementary file 1 [file ijerph-20-04356-s001.zip]

Archive with 1 entries (1 files):
- ijerph-2206945-supplementary.pdf
